# Supplementary material for: Skeletal myotube-derived extracellular vesicles enhance itaconate production and attenuate inflammatory responses of macrophages
Source: Front Immunol. 2023 Mar 2;14:1099799. doi: 10.3389/fimmu.2023.1099799 (PMC10018131; doi:10.3389/fimmu.2023.1099799)
Supplement: Supplementary file 1 [file DataSheet_1.zip]

Archive with 5 entries (5 files):
- Supplemental material 1.PPTX
- Supplemental material 2.DOCX
- Supplemental material 3.DOCX
- Supplemental material 4.DOCX
- Supplemental material 5.PPTX
